# Supplementary material for: Leukemia Cell Lines: In Vitro Models for the Study of Chronic Neutrophilic Leukemia
Source: Curr Oncol. 2021 May 10;28(3):1790–4. doi: 10.3390/curroncol28030166 (PMC8161829; doi:10.3390/curroncol28030166)
Supplement: Supplementary file 1 [file curroncol-28-00166-s001.zip]

Archive with 1 entries (1 files):
- curroncol-1162396 supplementary materials.pdf
